# Supplementary material for: Altered Pattern of Serum N-Glycome in Subarachnoid Hemorrhage and Cerebral Vasospasm
Source: J Clin Med. 2025 Jan 13;14(2):465. doi: 10.3390/jcm14020465 (PMC11765641; doi:10.3390/jcm14020465)
Supplement: Supplementary file 1 [file jcm-14-00465-s001.zip]

Archive with 1 entries (1 files):
- jcm-3354503-supplementary.pdf
